# Supplementary material for: Chrysanthemum zawadskii ethanol extract inhibits the replication of alpha-coronavirus and beta-coronavirus
Source: PLoS One. 2025 Jun 18;20(6):e0326225. doi: 10.1371/journal.pone.0326225 (PMC12176134; doi:10.1371/journal.pone.0326225)
Supplement: S2 Fig — (CSV) [file pone.0326225.s002.csv]

Figure 2A
MTT assay
595nm	RD- CZE Treatment
CZE(¥ìg/ml)	0	5	10	20	40	80
experiment1	0.333	0.316	0.341	0.322	0.283	0.236
experiment2	0.339	0.326	0.321	0.353	0.278	0.230
experiment3	0.331	0.323	0.328	0.364	0.313	0.231
experiment4	0.308	0.336	0.315	0.321	0.328	0.231
Figure 2B
MTT assay	CZE treatment
595nm		OC43 infection
CZE(¥ìg/ml)	MOCK	0	5	10	20	40
experiment1	0.616	0.246	0.272	0.283	0.341	0.490
experiment2	0.741	0.277	0.316	0.366	0.439	0.607
experiment3	0.731	0.256	0.353	0.371	0.415	0.547
experiment4	0.895	0.236	0.256	0.278	0.335	0.490
