# Supplementary material for: Chrysanthemum zawadskii ethanol extract inhibits the replication of alpha-coronavirus and beta-coronavirus
Source: PLoS One. 2025 Jun 18;20(6):e0326225. doi: 10.1371/journal.pone.0326225 (PMC12176134; doi:10.1371/journal.pone.0326225)
Supplement: S3 Fig — (CSV) [file pone.0326225.s003.csv]

Figure 2D
Plaque forming assay
Plaque (103) (PFU/ml)	CZE treatment
		OC43 infection
(��g/ml)	MOCK	0	5	10	20	40
Exeriment1	0	865	705	650	455	145
Exeriment2	0	730	610	610	290	175
Exeriment3	0	565	470	340	240	95
Exeriment4	0	930	945	810	575	120
Exeriment5	0	1,120	940	855	625	240
