# Supplementary material for: Chrysanthemum zawadskii ethanol extract inhibits the replication of alpha-coronavirus and beta-coronavirus
Source: PLoS One. 2025 Jun 18;20(6):e0326225. doi: 10.1371/journal.pone.0326225 (PMC12176134; doi:10.1371/journal.pone.0326225)
Supplement: S4 Fig — (CSV) [file pone.0326225.s004.csv]

Figure 3A
qRT-PCR							qRT-PCR
Experment1		Ct					Experment1		Ct
cell	CZE(¥ìg/ml)	n	m	RdRp	RPL4		media	CZE(¥ìg/ml)	n	m	RdRp	RPL4
	MOCK	40	40	40	26.974295			MOCK	27.42734	27.586594	27.301876	18.606041
HCOV - OC43 Infection	+	9.014034	9.092186	9.893215	17.771513		HCOV - OC43 Infection	+	16.353462	15.84816	13.003509	19.174744
	5	8.644879	9.578322	9.305779	17.07731			5	16.262877	15.573818	12.951702	18.549019
	10	9.707321	9.81339	9.925394	17.871635			10	16.981865	16.352682	13.870747	18.835915
	20	9.949938	9.872777	10.994034	17.775372			20	18.248081	17.438702	14.826614	18.641758
	40	16.68641	16.52078	16.752062	19.013157			40	25.940584	25.505554	23.413157	18.783615
Experment2		Ct					Experment2		Ct
cell	CZE(¥ìg/ml)	n	m	RdRp	RPL4		media	CZE(¥ìg/ml)	n	m	RdRp	RPL4
	MOCK	27.127419	27.397814	28.24752	16.633387			MOCK	27.79614	28.355097	29.296572	17.778343
HCOV - OC43 Infection	+	10.083604	9.913581	10.4425745	17.710762		HCOV - OC43 Infection	+	15.57654	15.498207	13.333852	17.794388
	5	9.3948965	9.496041	9.987931	17.310196			5	15.615809	15.484519	13.671988	17.628403
	10	9.5092535	9.742489	10.368858	17.459515			10	16.137207	15.931287	14.286235	17.739138
	20	10.112592	10.396022	10.890159	17.184177			20	17.412704	16.950335	15.407493	17.689949
	40	14.152804	14.087744	14.444898	16.748945			40	22.358587	22.164343	22.230343	17.533499
Experiment3		Ct					Experment3		Ct
cell	CZE(¥ìg/ml)	n	m	RdRp	RPL4		media	CZE(¥ìg/ml)	n	m	RdRp	RPL4
	MOCK	35.00913	40	39.94723	17.426958			MOCK	27.500895	28.143236	29.097134	19.04991
HCOV - OC43 Infection	+	8.492675	9.26625	9.030608	18.195156		HCOV - OC43 Infection	+	14.546547	14.160571	12.635821	19.073128
	5	7.8487015	9.455348	8.7848625	17.440115			5	15.058485	15.026258	13.444243	19.52231
	10	8.045032	8.939149	9.837182	16.980604			10	15.441754	15.211656	13.839498	19.504372
	20	8.3608465	9.215114	9.553876	16.894913			20	15.909113	15.6157465	13.938605	18.888348
	40	11.243129	12.113687	12.226613	18.27131			40	22.855495	22.478014	21.807182	19.689766
Experment4		Ct					Experment4		Ct
cell	CZE(¥ìg/ml)	n	m	RdRp	RPL4		media	CZE(¥ìg/ml)	n	m	RdRp	RPL4
	MOCK	31.44074	33.544254	40	16.930786			MOCK	26.997066	27.622826	28.658371	18.779102
HCOV - OC43 Infection	+	7.949939	9.175008	9.991271	17.489521		HCOV - OC43 Infection	+	14.724337	14.558738	13.0056505	19.316557
	5	9.534795	10.199684	11.275579	18.349976			5	15.024556	14.890646	13.25538	19.299803
	10	8.648917	9.487327	9.775655	17.340134			10	14.975822	14.768165	13.376137	19.047455
	20	10.862782	11.618915	11.818327	18.308369			20	16.071571	15.919725	14.170535	19.034243
	40	9.137621	9.28663	9.990029	16.941174			40	22.514652	22.644838	21.679548	20.00951
Experiment5		Ct					Experment5		Ct
cell	CZE(¥ìg/ml)	n	m	RdRp	RPL4		media	CZE(¥ìg/ml)	n	m	RdRp	RPL4
	MOCK	32.12515	32.826767	35.24259	16.817087			MOCK	31.991426	32.165264	39.615444	17.510208
HCOV - OC43 Infection	+	8.452009	8.633824	10.327573	15.93831		HCOV - OC43 Infection	+	14.673294	13.618546	13.234047	16.705643
	5	9.521159	9.093463	10.448582	15.910371			5	15.419206	14.73611	14.238109	17.450134
	10	8.769441	8.635352	10.450031	15.554408			10	14.622215	14.097663	13.443631	16.065454
	20	10.4137535	10.367338	11.829526	16.81133			20	16.064318	15.416924	15.216224	16.938505
	40	14.994249	14.578882	16.14674	16.934483			40	20.381319	20.37547	22.02212	16.459515
